# Supplementary material for: Determination of Blood NOTCH3 Extracellular Domain and Jagged-1 Levels in Healthy Subjects
Source: Int J Mol Sci. 2022 Sep 11;23(18):10547. doi: 10.3390/ijms231810547 (PMC9505916; doi:10.3390/ijms231810547)
Supplement: Supplementary file 1 [file ijms-23-10547-s001.zip]

Archive with 1 entries (1 files):
- ijms-1866287-supplementary.pdf
